# Supplementary material for: Isolation and characterization of neural stem/progenitor cells in the subventricular zone of the naked mole-rat brain
Source: Inflamm Regen. 2021 Nov 1;41:31. doi: 10.1186/s41232-021-00182-7 (PMC8559411; doi:10.1186/s41232-021-00182-7)
Supplement: Supplementary file 1 — Additional file 1: Supplementary Table 1. List of primers used for reverse transcription-quantitative PCR. [file 41232_2021_182_MOESM1_ESM.xlsx]

## Sheet: Sheet1
Gene	Primer	SEQUENCE (5'-3')
ACTB (NMR)	Forward	GAGCACAGTCTCTCGCCTCT
	Reverse	GACAACGAGCGCAGCGATA
ACTB (Mouse)	Forward	AGACCTTCAACACCCCAGCCATGT
	Reverse	GGCCAGCCAGGTCCAGACGCAG
PMAIP1 (NMR)	Forward	AACCGAACTCCAAGCGGGC
	Reverse	CAGGCATCTCTCCAAGTATCGC
PMAIP1 (Mouse)	Forward	GCAGAGCTACCACCTGAGTTC
	Reverse	CTTTTGCGACTTCCCAGGCA
FAS (NMR)	Forward	GCACACCAACCAGCAATACC
	Reverse	GCCCAATCGGGAGTATGAGG
FAS (Mouse)	Forward	TATCAAGGAGGCCCATTTTGC
	Reverse	TGTTTCCACCTCTAAACCATGCT
BAX (NMR)	Forward	TGGCCTCCTCTCCTACTTCGG
	Reverse	CCAGCCACGAAGATGGTCAC
BAX (Mouse)	Forward	GCCTCCCACTGCCTTGGAC
	Reverse	TCCCCAGGCCACCATTCCCA
CDKN1A (NMR)	Forward	ACCTGTCGCTGTCCTGCACCCTTG
	Reverse	CGTCATGCTGGTCTGCCGCCGTT
CDKN1A (Mouse)	Forward	TCCCGTGGACAGTGAGCAGTTG
	Reverse	CGTCTCCGTGACGAAGTCAAAG
PPM1D (NMR)	Forward	CCTCGCCATGTGGAAGAAAC
	Reverse	CCCCGTATGATGACCACACT
PPM1D (Mouse)	Forward	AGAAGCAGAAAGGCTTCACCT
	Reverse	CATTCTGCCAGTTTCTTCCAC
MDM2 (NMR)	Forward	GGCAGGGGAAAGTGATACAGA
	Reverse	GAAGCCAATTCTCACGAAGGG
MDM2 (Mouse)	Forward	GACAGGAGAAAGCGATACAGA
	Reverse	GAAGCCAGTTCTCACGAAGGG
